# Supplementary material for: Owners’ Knowledge and Approaches to Colic in Working Equids in Honduras
Source: Animals (Basel). 2021 Jul 13;11(7):2087. doi: 10.3390/ani11072087 (PMC8300094; doi:10.3390/ani11072087)
Supplement: Supplementary file 1 [file animals-11-02087-s001.zip]

Archive with 1 entries (1 files):
- animals-1271642-supplementary.pdf
